# Supplementary material for: Bioactive Compounds from Microalgae and Cyanobacteria: Evaluation of Their Antioxidant and Antimicrobial Activities
Source: Mar Drugs. 2026 May 9;24(5):171. doi: 10.3390/md24050171 (PMC13208498; doi:10.3390/md24050171)
Supplement: Supplementary file 1 [file marinedrugs-24-00171-s001.zip]

Archive with 2 entries (2 files):
- Supplementary material_Figures S1,S2 and S3.pdf
- Supplementary material_Table S1 and Table S2.xlsx
