# Supplementary material for: Bioactive Compounds from Microalgae and Cyanobacteria: Evaluation of Their Antioxidant and Antimicrobial Activities
Source: Mar Drugs. 2026 May 9;24(5):171. doi: 10.3390/md24050171 (PMC13208498; doi:10.3390/md24050171)
Supplement: Supplementary file 1 [file marinedrugs-24-00171-s001.zip › Supplementary material_Table S1 and Table S2.xlsx]

## Sheet: Table S1
		% Total fatty acids in Eukaryotes																														% Total Fatty acids in Cyanobacteria
Component	RT (min)	C. giraudii			C. vulgaris			Entomoneis sp.			E. cantabrica			H. pluvialis			H. rubescens			I. galbana			N. gaditana			Picochlorum sp.			R. marinus			A. minutissima			A.platensis			A. platensis*			C. stagnale			M. aeruginosa			Nodularia sp.
		BEA0313B			BEA0045			BEA0505B			BEA0937B			BEA1360B			BEA0069			BEA1751B			BEA1883B			BEA0154B			BEA1286B			BEA0300B			BEA0007B			BEA1257B			BEA0605B			BEA0699B			BEA0866B
C8:0	4.05	0	±	0	0.00456819	±	0.000891118	0	±	0	0	±	0	0	±	0	0	±	0	0.0168297	±	0.00237723	0.0437589	±	0.0164467	0	±	0	0	±	0	0	±	0	0.00809539	±	0.000827065	0	±	0	0.0187014	±	0.0159648	0	±	0	0	±	0
C10:0	5.65	0.0654392	±	0.0243985	0.00852741	±	0.000692676	0.150802	±	0.0127218	0	±	0	0	±	0	0.0639938	±	0.0180318	0.25918	±	0.02097	0.0524232	±	0.00564108	0.0423026	±	0.00881184	0	±	0	0.0172961	±	0.00442317	0.0547713	±	0.00746306	0.0550946	±	0.0050991	0.0246151	±	0.00449643	0.0507307	±	0.00408655	0.0276112	±	0.00745974
C11:0	6.8	0	±	0	0	±	0	0	±	0	0	±	0	0.257266	±	0.00517666	0	±	0	0	±	0	0.143741	±	0.00487059	0.269068	±	0.0157548	0.401649	±	0.0718744	0.320502	±	0.205115	2.18038	±	1.16411	0.661171	±	0.0365358	0.304654	±	0.119943	4.53723	±	0.0276884	0.592607	±	0.043345
C12:0	8.5	0	±	0	0.0305019	±	0.000374882	0	±	0	0.170019	±	0.00214994	0	±	0	0	±	0	0.0638762	±	0.00232867	0.368084	±	0.0142272	0	±	0	0	±	0	0	±	0	0.0220555	±	0.0026886	0	±	0	0.0299338	±	0.0100044	0.0119167	±	0.00180846	0.0787494	±	0.00788408
Unknown 1	13.15	0.489515	±	0.00717323	0.144421	±	0.0225489	0.682456	±	0.05006	0.361312	±	0.0107754	0.927116	±	0.519886	0.887415	±	0.0638591	0.442978	±	0.0211962	0.248431	±	0.0575794	0.617616	±	0.0657811	1.11348	±	0.0466365	0.31961	±	0.0699978	0.209883	±	0.020111	0.218605	±	0.0644585	0.315976	±	0.030244	0.252995	±	0.0391565	0.328213	±	0.090366
C14:0	13.47	1.96358	±	0.0199322	0.386737	±	0.00904456	11.456	±	0.116467	1.20366	±	0.0134204	0.359355	±	0.0598413	0.37074	±	0.0567132	31.7779	±	0.230074	5.27511	±	0.158465	0.548085	±	0.00331453	0	±	0	0.212609	±	0.0200802	0.0997763	±	0.037279	0.167643	±	0.0182111	0.287632	±	0.0927929	0.369608	±	0.057773	0.340887	±	0.0295746
C14:1 n7	14.35	0	±	0	0.00407089	±	0.000381896	0	±	0	0	±	0	0	±	0	0	±	0	0.316506	±	0.00456344	0.0264468	±	0.00188675	0	±	0	0	±	0	0.0235614	±	0.00157371	0.0408107	±	0.0156873	0	±	0	0.0128255	±	0.00395614	0.0116222	±	0.00207096	0.0362508	±	0.00462898
C14:1 n5	14.85	0.682075	±	0.0274434	0.0765735	±	0.00457989	0.279034	±	0.00669397	0.292395	±	0.00107412	0.234659	±	0.103552	0.200967	±	0.06162	0.212348	±	0.0946344	0.14986	±	0.004447	0.407974	±	0.00320382	0	±	0	0.51849	±	0.22471	0.32526	±	0.058365	1.161	±	0.0382962	0.127449	±	0.220748	0.371173	±	0.0031721	0.469689	±	0.0301258
Unknown 2	14.97	0	±	0	0.235558	±	0.0055323	0.662458	±	0.0221518	0.931534	±	0.00497387	1.27654	±	0.0591351	0.482963	±	0.0546092	0.49657	±	0.0228849	0.4558	±	0.00196342	0.988979	±	0.0291842	0	±	0	0.964664	±	0.0607041	0.824635	±	0.0544177	0.820287	±	0.0431847	0.875042	±	0.0357315	0.840296	±	0.00539027	0.669767	±	0.0186901
C15:0	16.48	0.113162	±	0.00631003	0.135931	±	0.0025025	0.398529	±	0.0127309	0.257519	±	0.00214676	0	±	0	0	±	0	0.424299	±	0.0102194	0.365687	±	0.00722844	0.458934	±	0.0037322	0	±	0	0.0251699	±	0.0127729	0.0323648	±	0.00735557	0	±	0	0.0210783	±	0.0090128	0.0696059	±	0.00701638	0.0391656	±	0.00313676
Unk 3	18.8	2.21281	±	0.0313919	0.647636	±	0.014597	1.8827	±	0.0038501	2.55551	±	0.00764259	3.4842	±	0.157524	1.31706	±	0.0299471	1.36897	±	0.00855451	1.27622	±	0.0144809	2.76749	±	0.0889053	0.639022	±	0.0382656	2.66605	±	0.0851264	2.46118	±	0.0865514	1.50844	±	1.31633	2.38146	±	0.0967933	2.39431	±	0.0114239	2.2037	±	0.0678795
C16:0	19.8	31.57	±	0.287152	21.9315	±	0.328443	27.1694	±	0.0829595	12.0886	±	0.0445574	14.5021	±	0.389072	20.9403	±	0.0701286	13.8411	±	0.0184387	27.453	±	0.091926	22.0251	±	0.163876	46.544	±	0.245063	31.4976	±	2.35651	38.4649	±	0.509194	38.4386	±	0.878246	26.1594	±	1.39652	50.2855	±	0.195736	35.3972	±	0.485603
Unknown 4	20.2	6.22476	±	0.0644949	2.17178	±	0.0527708	5.96134	±	0.0394094	9.09001	±	0.0280357	11.5583	±	0.626302	4.09083	±	0.0911311	4.4215	±	0.0135337	4.16862	±	0.022397	9.02081	±	0.142432	1.97432	±	0.217168	8.9338	±	0.293431	7.63942	±	0.380269	7.24195	±	0.399084	8.01197	±	0.297007	7.81171	±	0.0487245	6.06717	±	0.254382
Unknown 5	20.45	0	±	0	0.927585	±	0.00756528	0.124667	±	0.0106056	0.432623	±	0.00749389	1.45084	±	0.115603	2.5445	±	0.0476867	0.167772	±	0.000724268	0.049374	±	0.0210269	0.878552	±	0.00659112	0	±	0	0	±	0	0.777508	±	0.0341892	1.84572	±	0.0963753	2.93797	±	0.0358948	0.363758	±	0.013454	0.0473652	±	0.0410305
C16:1 n7	20.7	1.37649	±	0.102411	0.635996	±	0.00456215	26.1328	±	0.0484072	1.29092	±	0.0107577	1.17365	±	0.16878	0.121379	±	0.0233927	3.97421	±	0.0249319	27.2037	±	0.461431	0.742767	±	0.015903	0.912053	±	0.0356165	12.7933	±	0.774885	3.67231	±	0.147404	5.42363	±	0.125648	1.11275	±	0.0698165	1.71406	±	0.0290615	11.6659	±	0.345755
Unknown 6	21.1	12.1957	±	0.0792648	0.0222294	±	0.00118959	0.218373	±	0.0136199	0	±	0	0	±	0	0	±	0	0.108431	±	0.0224446	0.147602	±	0.00386423	0	±	0	0	±	0	0.0503634	±	0.0106394	0.0367788	±	0.00406372	0	±	0	0.0672122	±	0.00344378	0.0918996	±	0.00636477	0.0784106	±	0.0103409
Unknown 7	21.6	0.302939	±	0.0232	0.370236	±	0.00467636	0.503067	±	0.00964675	1.79479	±	0.00875414	3.78617	±	0.171112	0.395613	±	0.00445719	0.186017	±	0.00884535	0.395205	±	0.0414733	4.54003	±	0.0494383	1.39113	±	0.0141987	0	±	0	0	±	0	0	±	0	0.0694647	±	0.0176166	0	±	0	0.0718052	±	0.0112914
Unknown 8	22	0	±	0	2.49979	±	0.0710409	1.17584	±	0.00666779	4.82198	±	0.0246856	5.2674	±	0.0602912	2.07032	±	0.0136802	0.0926516	±	0.0138358	0.396508	±	0.0249018	5.1697	±	0.0459199	0	±	0	0	±	0	0	±	0	0	±	0	4.59838	±	0.286898	0	±	0	0.0277476	±	0.0240992
C16:2 n4	22.6	0.659759	±	0.068528	0.0500867	±	0.00394974	1.74479	±	0.0558016	0.301221	±	0.0124745	0	±	0	0	±	0	2.25589	±	0.0227089	0.408003	±	0.00806378	0.253678	±	0.0429196	0	±	0	0.150378	±	0.0119743	0.227508	±	0.0129855	0	±	0	0	±	0	0.151905	±	0.00851597	0.0846246	±	0.0599391
C16:3 n4	23.05	0	±	0	0	±	0	0	±	0	0.529169	±	0.012608	0	±	0	0	±	0	0	±	0	0	±	0	0	±	0	0	±	0	0	±	0	0	±	0	0	±	0	0	±	0	0	±	0	0	±	0
C17:0	23.3	0.267297	±	0.00275931	0.164306	±	0.000843257	0.112215	±	0.00776995	0.0870383	±	0.0103789	0.126959	±	0.0199325	0.153547	±	0.0114221	0.294265	±	0.0111139	0.380579	±	0.00352704	0.180616	±	0.00237687	0	±	0	0.183802	±	0.0125712	0.248674	±	0.0157022	0.385559	±	0.00902773	0.207536	±	0.0154912	0.389613	±	0.00313825	0.149025	±	0.00875852
C17:1 n7	24	0	±	0	0	±	0	4.00035	±	0.028976	0	±	0	0	±	0	0	±	0	0	±	0	0.209938	±	0.0206426	0.0634699	±	0.00556776	0	±	0	0.0716469	±	0.00956689	0.194861	±	0.00757394	0	±	0	0.0685236	±	0.0122545	0.1051	±	0.00671364	0.140153	±	0.0104475
Unknown 9	24.3	0	±	0	3.37374	±	0.19229	0	±	0	6.37084	±	0.01037	12.8652	±	0.574547	3.06368	±	0.0190745	0.269573	±	0.0593213	0	±	0	6.5639	±	0.168543	0	±	0	0	±	0	0	±	0	0.215758	±	0.00429556	4.57697	±	0.219261	0	±	0	0	±	0
C16:3 n3	24.7	0.50808	±	0.00811437	0	±	0	0.149149	±	0.0390045	0.0245262	±	0.0424807	0	±	0	0	±	0	0.0167594	±	0.0290281	0.0348381	±	0.00282649	0	±	0	0	±	0	0	±	0	0	±	0	0.399609	±	0.0646139	0	±	0	0	±	0	0	±	0
C16:3 n1	25.35	0	±	0	0	±	0	0	±	0	10.2345	±	0.00536148	1.1163	±	0.0737507	4.06095	±	0.0264843	0	±	0	0.0845	±	0.016611	0	±	0	0	±	0	0	±	0	0	±	0	0	±	0	0.11348	±	0.10185	0	±	0	0.0361005	±	0.00310806
C16:4 n3	26.15	0	±	0	0.0232292	±	0.0042195	0.198225	±	0.0079509	0	±	0	0	±	0	0	±	0	0.129377	±	0.0399826	0.0611338	±	0.0133134	0.125067	±	0.00776516	0	±	0	0	±	0	0.138662	±	0.0242318	0	±	0	0.00886169	±	0.0153489	0.068923	±	0.0145893	0	±	0
C18:0	27.1	1.17057	±	0.247484	8.15876	±	0.243762	0.263969	±	0.0310833	0.662141	±	0.0112376	0.299399	±	0.0187251	1.49633	±	0.069295	0.864371	±	0.054453	0.740417	±	0.0161424	0.501944	±	0.0281768	2.20592	±	0.0928018	1.28741	±	0.195606	0.892155	±	0.0354818	1.27948	±	0.140717	1.13429	±	0.261102	1.1183	±	0.0191957	1.62783	±	0.0519038
C18:1 n9 cis+trans	27.8	0.342961	±	0.0252757	27.6634	±	0.524492	0.780189	±	0.0193132	1.78198	±	0.00324848	3.45574	±	0.159361	30.5532	±	0.0797894	17.0798	±	0.133406	2.87952	±	0.0498339	2.28036	±	0.0647561	18.2587	±	0.201535	5.21586	±	0.399529	2.76787	±	0.131045	3.56686	±	0.0986812	5.78644	±	0.289466	1.97914	±	0.0771217	5.29051	±	0.0847053
C18:1 n7	28.06	0.524361	±	0.00594863	1.50688	±	0.035094	2.24112	±	0.0211204	0.207565	±	0.00839221	1.67024	±	0.151376	1.01538	±	0.0347121	2.33145	±	0.0296243	0.304753	±	0.0162426	3.96521	±	0.179667	1.00808	±	0.0283116	0.979757	±	0.328513	0.100987	±	0.0227105	1.79854	±	0.0204029	0.52754	±	0.148313	0.630464	±	0.00927541	3.93113	±	0.250765
C18:1 n5	28.52	0.385814	±	0.166844	0	±	0	0.623125	±	0.00670725	0	±	0	0	±	0	0	±	0	0.0827536	±	0.00500321	0.0897926	±	0.0313484	0	±	0	0	±	0	0.0513364	±	0.00640959	0	±	0	0	±	0	0	±	0	0	±	0	0.102895	±	0.00728149
C18:2 n9	28.87	0	±	0	0	±	0	0	±	0	0.063225	±	0.00456385	0	±	0	0	±	0	0	±	0	0.0472087	±	0.00565696	0	±	0	0	±	0	0.0829568	±	0.0442897	0.107914	±	0.00719475	0	±	0	0.0530924	±	0.0919587	0	±	0	0	±	0
C18:2 n6 cis	29.55	1.88769	±	0.117035	14.9182	±	0.30474	1.38484	±	0.00710237	18.9519	±	0.0341494	12.3914	±	0.132704	7.04671	±	0.0245587	3.26835	±	0.0772465	2.90547	±	0.150382	16.485	±	0.127952	5.33906	±	0.133032	8.35382	±	0.459297	15.6208	±	0.244559	16.0018	±	0.321678	16.6271	±	1.57831	6.59368	±	0.157179	10.1906	±	0.321881
C18:2 n4	30.27	0	±	0	0	±	0	0.155514	±	0.0100332	0	±	0	0	±	0	0	±	0	0	±	0	0	±	0	2.57603	±	0.270058	0	±	0	0	±	0	0	±	0	0	±	0	0	±	0	0	±	0	0	±	0
C18:3 n6	30.75	1.83622	±	0.0474634	0	±	0	0.0928323	±	0.00807053	0	±	0	0	±	0	0.0870241	±	0.0771598	0.745049	±	0.429089	0.552107	±	0.0150563	0	±	0	0	±	0	0	±	0	19.6444	±	0.54373	15.886	±	0.389636	0	±	0	11.0999	±	0.133449	0.648897	±	0.032982
C18:3 n3	32.25	14.2326	±	0.121801	9.03234	±	0.424734	0.41996	±	0.0235608	10.8312	±	0.0582809	22.1394	±	1.57629	15.8865	±	0.0181515	3.33689	±	0.0898528	0.266585	±	0.299604	15.2844	±	0.309774	13.3378	±	0.0601874	23.7102	±	4.0963	0	±	0	0	±	0	22.1533	±	0.385527	3.36308	±	0.125771	8.65125	±	0.305829
Unknown 10	33.25	0	±	0	0.0164835	±	0.000596455	0	±	0	0	±	0	0	±	0	0	±	0	0.140186	±	0.00898153	0.0676169	±	0.00435302	0.16729	±	0.0151814	0	±	0	0.0736601	±	0.00895818	0.0697735	±	0.0246066	0	±	0	0.0732864	±	0.0161481	0.119809	±	0.0131499	2.91772	±	0.245493
C18:4 n3	33.45	14.112	±	0.305316	0	±	0	0.863233	±	0.0540023	0	±	0	0	±	0	1.11108	±	0.0421387	3.33315	±	0.176619	0.0851273	±	0.00439098	0	±	0	0	±	0	0	±	0	0	±	0	0	±	0	0	±	0	3.27381	±	0.0569696	2.41667	±	0.0771157
Unknown 11	33.65	0.485709	±	0.0334484	0	±	0	0	±	0	0	±	0	0.224407	±	0.0177508	0	±	0	0	±	0	0	±	0	0	±	0	0	±	0	0	±	0	0	±	0	0	±	0	0	±	0	0	±	0	0	±	0
Unknown 12	34.35	0	±	0	0.03795	±	0.00479376	0	±	0	0	±	0	0	±	0	0	±	0	0	±	0	0	±	0	0.113613	±	0.0155722	0	±	0	0	±	0	0	±	0	0	±	0	0	±	0	0	±	0	0.162822	±	0.00535364
C20:0	35.35	0	±	0	2.97311	±	0.0494961	0	±	0	0	±	0	0.144176	±	0.00867754	0	±	0	0	±	0	0.0536194	±	0.0117559	0.108589	±	0.0137604	0	±	0	0.0907703	±	0.0172427	0.0736431	±	0.0253336	0	±	0	0.0982064	±	0.00266363	0.102572	±	0.00368799	0	±	0
C20:1 n9	35.85	0.810438	±	0.020708	0	±	0	0	±	0	0	±	0	0	±	0	0	±	0	1.33639	±	0.114606	0	±	0	0.175831	±	0.00743948	0	±	0	0.0729093	±	0.00672513	0	±	0	0	±	0	0.110775	±	0.0181715	0	±	0	3.7101	±	0.32612
C20:1 n7	36.25	0	±	0	0.188675	±	0.0118652	0	±	0	0	±	0	0	±	0	0.744815	±	0.0183443	0.158026	±	0.0129653	0.00988095	±	0.00144447	0	±	0	0.357825	±	0.0293378	0	±	0	0	±	0	0	±	0	0	±	0	0.0276801	±	0.00151308	0	±	0
C20:1 n5	36.68	0	±	0	0.0582529	±	0.00927818	0	±	0	0	±	0	0	±	0	0	±	0	0.0464873	±	0.00499621	0	±	0	0	±	0	0	±	0	0	±	0	0	±	0	0	±	0	0	±	0	0	±	0	0	±	0
C20:2 n6	38.65	0	±	0	0.0404955	±	0.000453513	0	±	0	1.23232	±	0.0115305	0	±	0	0	±	0	0.271869	±	0.0493929	0.0541431	±	0.00208331	0.103725	±	0.013336	0.145266	±	0.0301502	0.0622715	±	0.0233141	1.3793	±	0.160286	1.54824	±	0.181197	0.092082	±	0.0173966	0.0294	±	0.00738768	0.0519779	±	0.00160557
C20:3 n9	39.25	0	±	0	0	±	0	0	±	0	0	±	0	0	±	0	0	±	0	0	±	0	0.0721269	±	0.00126469	0	±	0	0	±	0	0	±	0	0	±	0	0	±	0	0	±	0	0	±	0	0	±	0
C20:3 n6	40	0.105583	±	0.00792722	0	±	0	0	±	0	0.728639	±	0.0146677	0	±	0	0	±	0	0.0807552	±	0.0710906	0.260068	±	0.00657905	0	±	0	0	±	0	0.0897495	±	0.00834315	0.104129	±	0.0292848	0	±	0	0	±	0	0.0966193	±	0.00802433	0	±	0
C21:0	40.4	0.045004	±	0.0391703	0.0336523	±	0.00164261	0	±	0	0	±	0	0	±	0	0	±	0	0	±	0	0.0372909	±	0.0110366	0	±	0	0	±	0	0.0826574	±	0.0139278	0.114031	±	0.197508	0.145001	±	0.251149	0.0281829	±	0.00271227	0	±	0	0.0139522	±	0.0120951
C20:4 n6	41	0.166243	±	0.0355842	0	±	0	0.346823	±	0.00736253	4.45307	±	0.0195123	0	±	0	0	±	0	0	±	0	3.59273	±	0.0765369	0	±	0	0.927083	±	0.118273	0	±	0	0.0514491	±	0.00303966	0	±	0	0.00671104	±	0.0116239	0.0264248	±	0.0457691	0.0568561	±	0.0160176
C20:3 n3	41.85	0	±	0	0.0193862	±	0.00474061	0	±	0	0.270455	±	0.00449879	0	±	0	0	±	0	0.0703849	±	0.00689634	0	±	0	0	±	0	0.461619	±	0.00798319	0.0365187	±	0.0316519	0.259448	±	0.00873696	0.284189	±	0.00725041	0.101435	±	0.0360721	0	±	0	0.0813953	±	0.00213539
C20:4 n3	42.45	0	±	0	0.0617351	±	0.106928	0	±	0	1.44161	±	0.0694543	0	±	0	0	±	0	0	±	0	0.119878	±	0.0550481	0	±	0	0	±	0	0	±	0	0	±	0	0	±	0	0	±	0	0.051204	±	0.00153225	0	±	0
C20:5 n3	43.1	0.60098	±	0.0332798	0.296848	±	0.0538127	6.87647	±	0.0661958	2.50201	±	0.0478029	0.179842	±	0.027872	0.177318	±	0.011155	1.28221	±	0.834827	17.9714	±	0.323397	0.250117	±	0.0399812	4.98301	±	0.167409	0.135743	±	0.013973	0.151848	±	0.0311854	0.371228	±	0.341295	0.0956006	±	0.0111618	0.182007	±	0.012706	0.0851186	±	0.0138534
C22:0	43.55	0	±	0	0.119728	±	0.0051846	0	±	0	0	±	0	0.17955	±	0.0215524	0.197278	±	0.0267531	0.0933908	±	0.0120621	0.0372601	±	0.00292627	0.191838	±	0.0756868	0	±	0	0	±	0	0.142268	±	0.0241628	0	±	0	0	±	0	0	±	0	0.390242	±	0.110415
C22:1 n11	43.8	0	±	0	0.222264	±	0.0030328	0	±	0	0.268791	±	0.127687	0.125153	±	0.0562975	0	±	0	0.115972	±	0.00718196	0.0539037	±	0.00770801	0.477658	±	0.161139	0	±	0	0.0805726	±	0.0112085	0.236967	±	0.0333989	0.208273	±	0.155935	0.279564	±	0.132384	0.42345	±	0.374628	0.231089	±	0.0150873
C22:1 n9	43.92	0	±	0	0.251364	±	0.00442262	0	±	0	0.156999	±	0.0196974	0.140743	±	0.063989	0.0999584	±	0.0307124	0.109105	±	0.00788125	0.0324902	±	0.00503026	0.454072	±	0.0237727	0	±	0	0.0848147	±	0.0105839	0.249166	±	0.0165753	0.22305	±	0.098205	0.148703	±	0.0197785	0.260758	±	0.178428	0.35822	±	0.0253255
C22:2 n6	45.45	0	±	0	0.00417122	±	0.000609026	0	±	0	0	±	0	0	±	0	0.190163	±	0.0498315	0.0150554	±	0.0260766	0	±	0	0	±	0	0	±	0	0.067684	±	0.00649517	0	±	0	0	±	0	0.119145	±	0.00503621	0.0644952	±	0.0280929	0.0348202	±	0.00444495
C23:0	46.2	0	±	0	0.00953284	±	0.00825649	0	±	0	0	±	0	0	±	0	0	±	0	0	±	0	0.0651958	±	0.0245688	0.165164	±	0.0276553	0	±	0	0.0245135	±	0.0216153	0	±	0	0	±	0	0	±	0	0	±	0	0	±	0
C22:4 n6	46.85	0	±	0	0	±	0	0	±	0	0.192924	±	0.0162827	0	±	0	0	±	0	0.154343	±	0.0074774	0.143219	±	0.0105943	0	±	0	0	±	0	0.00883535	±	0.0153033	0.0322368	±	0.00974735	0	±	0	0	±	0	0	±	0	0	±	0
C22:5 n6	47.8	2.4341	±	0.0360236	0	±	0	0	±	0	1.76059	±	0.00988935	0	±	0	0	±	0	0.558136	±	0.0688852	0	±	0	0	±	0	0	±	0	0.0167617	±	0.0148383	0.0232831	±	0.00573876	0	±	0	0	±	0	0.0243386	±	0.0421557	0	±	0
C22:5 n3	49.2	0	±	0	0.022447	±	0.0194462	0	±	0	0.165054	±	0.00636272	0	±	0	0	±	0	0.0942588	±	0.0897598	0.082583	±	0.0113617	0	±	0	0	±	0	0	±	0	0	±	0	0	±	0	0	±	0	0.290753	±	0.102597	0	±	0
C24:0	49.5	0	±	0	0.235355	±	0.0198784	2.57098	±	0.0537646	0.0964668	±	0.0150977	0.381076	±	0.245559	0.191646	±	0.0228832	0	±	0	0.0492644	±	0.00174034	0.808243	±	0.00731021	0	±	0	0.216768	±	0.0235054	0.208806	±	0.0167832	0.144295	±	0.249927	0.0755039	±	0.00500311	0.244354	±	0.0155372	0.128516	±	0.0109236
C22:6 n3	50.1	0.38713	±	0.0151258	0.221155	±	0.032893	0.378726	±	0.0112765	1.39489	±	0.0280818	0.282872	±	0.19294	0.173828	±	0.0176345	3.20066	±	0.239369	0.0278218	±	0.0245867	0.226794	±	0.00939703	0	±	0	0.364417	±	0.0637514	0.0489183	±	0.0198863	0	±	0	0.157223	±	0.0385682	0	±	0	0.305904	±	0.150555
C24:1 n9	50.5	1.84106	±	0.0242388	0.0627854	±	0.0044165	0	±	0	0	±	0	0	±	0	0.264451	±	0.00960322	0	±	0	0	±	0	0	±	0	0	±	0	0.0611869	±	0.00782789	0.060682	±	0.0179318	0	±	0	0	±	0	0.105845	±	0.0205276	0.0593104	±	0.0267661
[truncated: 12 more columns]

## Sheet: Table S2
Strain	Specie	(%DMSO)		Eukaryotes																				Cyanobacteria
				C. giraudii		C. vulgaris		Entomoneis sp.		E. cantabrica		H. pluvialis		H. rubescens		I. galbana		N. gaditana		Picochlorum sp.		R. marinus		A. minutissima		A.platensis		A. platensis*		C. stagnale		M. aeruginosa		Nodularia sp.		N. commune		Nostoc sp.		S. elongatus		Synechocystis sp.
				BEA0313B		BEA0045		BEA0505B		BEA0937B		BEA1360B		BEA0069		BEA1751B		BEA1883B		BEA0154B		BEA1286B		BEA0300B		BEA0007B		BEA1257B		BEA0605B		BEA0699B		BEA0866B		BEA0024B		BEA0864B		BEA1031B		BEA1833B
		MIC	MBC	MIC	MBC	MIC	MBC	MIC	MBC	MIC	MBC	MIC	MBC	MIC	MBC	MIC	MBC	MIC	MBC	MIC	MBC	MIC	MBC	MIC	MBC	MIC	MBC	MIC	MBC	MIC	MBC	MIC	MBC	MIC	MBC	MIC	MBC	MIC	MBC	MIC	MBC	MIC	MBC
PATEX 1	S. aureus	25	50	64	>1024	256	>1024	16	>64	>1024	>1024	256	>1024	>1024	>1024	64	>256	256	>1024	64	>1024	512	1024	>256	>1024	256	>1024	256	>1024	512	>1024	128	>1024	128	>1024	>1024	>1024	256	>1024	>1024	>1024	128	>1024
PATEX 2	S. aureus	12.5	50	128	>1024	>1024	>1024	32	128	>1024	>1024	>1024	>1024	>1024	>1024	256	1024	>1024	>1024	256	1024	512	1024	>256	>1024	>1024	>1024	>1024	>1024	128	>1024	256	>1024	256	>1024	>1024	>1024	1024	>1024	>1024	>1024	1024	>1024
PATEX 3	S. aureus	25	50	128	>1024	1024	>1024	32	128	>1024	>1024	256	>1024	>1024	>1024	128	>512	256	>1024	128	>1024	>1024	>1024	>256	>1024	>1024	>1024	1024	>1024	256	>1024	256	>1024	512	>1024	>1024	>1024	1024	>1024	>1024	>1024	256	>1024
PATEX 4	S. aureus	25	50	128	>1024	1024	>1024	32	>128	>1024	>1024	512	>1024	>1024	>1024	128	>512	512	>1024	256	>1024	>1024	>1024	>256	>1024	>1024	>1024	1024	>1024	128	>1024	256	>1024	512	>1024	>1024	>1024	1024	>1024	>1024	>1024	256	>1024
PATEX 5	S. aureus	25	50	64	>1024	>1024	>1024	32	128	>1024	>1024	512	>1024	>1024	>1024	64	>256	1024	>1024	64	>1024	128	512	>256	>1024	1024	>1024	>1024	>1024	64	>1024	256	>1024	128	>1024	>1024	>1024	512	>1024	>1024	>1024	256	>1024
PATEX 6	S. aureus	12.5	50	128	>1024	1024	>1024	16	>64	1024	>1024	512	>1024	>1024	>1024	64	>256	512	>1024	128	>1024	128	512	>256	>1024	1024	>1024	1024	>1024	64	>1024	128	>1024	128	>1024	>1024	>1024	512	>1024	>1024	>1024	128	>1024
PATEX 7	S. aureus	25	50	64	>1024	256	>1024	32	>128	>1024	>1024	256	>1024	>1024	>1024	64	>256	256	>1024	64	>1024	256	1024	>256	>1024	128	>1024	1024	>1024	1024	>1024	128	>1024	512	>1024	>1024	>1024	512	>1024	>1024	>1024	256	>1024
PATEX 8	S. aureus	6.25	>25	256	>1024	512	>1024	32	>128	1024	>1024	512	>1024	>1024	>1024	256	>256	512	>1024	256	>1024	256	1024	>256	>1024	1024	>1024	1024	>1024	128	>1024	128	>1024	128	>1024	>1024	>1024	512	>1024	>1024	>1024	256	>1024
PATEX 9	S. aureus	12.5	50	32	>1024	1024	>1024	32	>128	>1024	>1024	512	>1024	>1024	>1024	64	>256	512	>1024	64	1024	128	1024	>256	>1024	1024	>1024	1024	>1024	128	>1024	128	>1024	128	>1024	>1024	>1024	1024	>1024	>1024	>1024	256	>1024
PATEX 27	S. aureus	12.5	50	128	>1024	>1024	>1024	32	128	>1024	>1024	512	>1024	>1024	>1024	128	>512	512	>1024	128	1024	128	512	>256	>1024	>1024	>1024	>1024	>1024	64	>1024	256	>1024	128	>1024	>1024	>1024	512	>1024	>1024	>1024	256	>1024
PATEX 28	S. aureus	25	50	32	>1024	1024	>1024	32	64	>1024	>1024	256	>1024	>1024	>1024	64	>256	128	>512	64	>1024	128	1024	>256	>1024	256	>1024	512	>1024	128	>1024	128	>1024	128	>1024	>1024	>1024	512	>1024	>1024	>1024	256	>1024
PATEX 29	S. aureus	12.5	50	64	>1024	512	>1024	32	>128	1024	>1024	256	>1024	1024	>1024	64	>256	512	>1024	128	>1024	128	1024	>256	>1024	256	>1024	>1024	>1024	128	>1024	128	>1024	256	>1024	>1024	>1024	512	>1024	>1024	>1024	256	>1024
PATEX 37	S. aureus	25	50	64	>1024	>1024	>1024	16	64	>1024	>1024	512	>1024	>1024	>1024	32	>128	1024	>1024	64	>1024	128	512	>256	>1024	1024	>1024	>1024	>1024	128	1024	256	>1024	128	>1024	>1024	>1024	512	>1024	>1024	>1024	256	>1024
PATEX 38	S. aureus	25	50	128	>1024	>1024	>1024	32	128	>1024	>1024	512	>1024	>1024	>1024	256	>1024	1024	>1024	128	512	256	512	>256	>1024	>1024	>1024	>1024	>1024	64	>1024	512	>1024	128	>1024	>1024	>1024	1024	>1024	>1024	>1024	512	>1024
PATEX 39	S. aureus	25	50	128	>1024	>1024	>1024	32	128	>1024	>1024	>1024	>1024	>1024	>1024	128	>512	1024	>1024	256	>1024	128	512	>256	>1024	>1024	>1024	>1024	>1024	128	>1024	512	>1024	256	>1024	>1024	>1024	1024	>1024	>1024	>1024	512	>1024
PATEX 40	S. aureus	12.5	50	128	>1024	1024	>1024	32	128	>1024	>1024	1024	>1024	>1024	>1024	128	>512	1024	>1024	128	1024	256	512	>256	>1024	512	>1024	>1024	>1024	32	>1024	512	>1024	128	>1024	>1024	>1024	512	>1024	>1024	>1024	128	>1024
PATEX 42	S. aureus	25	50	64	>1024	>1024	>1024	16	64	>1024	>1024	>1024	>1024	>1024	>1024	128	>512	512	>1024	256	>1024	256	1024	>256	>1024	>1024	>1024	>1024	>1024	128	>1024	1024	>1024	128	>1024	>1024	>1024	1024	>1024	>1024	>1024	512	>1024
PATEX 47	S. aureus	12.5	50	32	>1024	512	>1024	8	32	>1024	>1024	512	>1024	>1024	>1024	64	>256	256	>1024	64	>1024	128	512	>256	>1024	512	>1024	512	>1024	64	>1024	128	>1024	64	>1024	>1024	>1024	128	>1024	>1024	>1024	256	>1024
PATEX 49	S. aureus	12.5	25	128	>1024	>1024	>1024	32	128	>1024	>1024	512	>1024	>1024	>1024	128	>512	1024	>1024	128	>1024	128	1024	>256	>1024	>1024	>1024	>1024	>1024	128	>1024	512	>1024	128	>1024	>1024	>1024	1024	>1024	>1024	>1024	256	>1024
PATEX 50	S. aureus	25	50	128	>1024	1024	>1024	32	128	>1024	>1024	512	>1024	>1024	>1024	128	>512	512	>1024	128	>1024	128	1024	>256	>1024	>1024	>1024	1024	>1024	64	>1024	512	>1024	256	>1024	>1024	>1024	512	>1024	>1024	>1024	512	>1024
				MIC50= 128		MIC50= 1024		MIC50= 32		MIC50= >1024		MIC50= 512		MIC50= >1024		MIC50= 128		MIC50= 512		MIC50= 128		MIC50= 128		MIC50= >256		MIC50= 1024		MIC50= 1024		MIC50= 128		MIC50= 256		MIC50= 128		MIC50= >1024		MIC50= 512		MIC50= >1024		MIC50= 256
				MIC90= 128		MIC90= >1024		MIC90= 32		MIC90= >1024		MIC90= >1024		MIC90= >1024		MIC90= 256		MIC90= 1024		MIC90= 256		MIC90= 512		MIC90= >256		MIC90= >1024		MIC90= >1024		MIC90= 256		MIC90= 512		MIC90= 512		MIC90= >1024		MIC90= 1024		MIC90= >1024		MIC90= 512
